# Supplementary material for: Mesothelioma Due to Workplace Exposure: A Comprehensive Bibliometric Analysis of Current Situation and Future Trends
Source: Int J Environ Res Public Health. 2023 Feb 6;20(4):2833. doi: 10.3390/ijerph20042833 (PMC9956900; doi:10.3390/ijerph20042833)
Supplement: Supplementary file 1 [file ijerph-20-02833-s001.zip]

Archive with 1 entries (1 files):
- ijerph-2168957-supplementary.pdf
